# Supplementary material for: Presence of recombination hotspots throughout SLC6A3
Source: PLoS One. 2019 Jun 11;14(6):e0218129. doi: 10.1371/journal.pone.0218129 (PMC6559656; doi:10.1371/journal.pone.0218129)
Supplement: S1 Table — (XLSX) [file pone.0218129.s006.xlsx]

## Sheet: Table 1
S1 Table. PCR primers used.
Part 1: Sequencing primers
PDT_ID	Customer-ID	coordinate	BST5'	BST3'	B-LEN	NST5'	NST3'	N-LEN	Customer-ID
0424ASNP001	SLC6A3_18kb_1	-15923	AGCCAATCCAGATGAGATT	ACTGCACAGCTCCCT	598	GTGTGGTTCTAGCATGT	CATGTCTGAGACTTACCT	551	1
0424ASNP046	SLC6A3_18kb_2	-15571	TGTCTCCACCAGCGT	AGAGGCATGTTCGATG	612	TCAAGGATGGAAGAAAAACTTAA	GAGTTACCCTGCTGTG	556	2
0424ASNP029	SLC6A3_18kb_3	-15222	CGTTGAAATTGATTGAATATGTC	CACTGTGTTGGAAGATGT	569	AAGTTTTCAAGTAAAGCAAGG	AGTGTGTGACTTACTTGTG	524	3
0424ASNP016	SLC6A3_18kb_4	-14911	AAGGTGGGACCCTCA	GTGCATGTGAGCACGT	977	ACGCAAGAGTTGACAC	ATGTGTGTACATGCATAAGC	860	4
0424ASNP040	SLC6A3_18kb_5	-14537	GGACATTCTCTGACATGAAA	AGCATGTGTGTACATATGTAA	785	AAACTTAAGTTTCAAAGTTCACCA	GCATGTGAGCACGTGT	587	5
0424ASNP008	SLC6A3_18kb_6	-14387	ATATGCACAACACGTTCAC	ATGTGAGCCTCAGCG	819	ACACATGCTCACACAATGAT	TGAGCCTCAGCGTGA	793	6
0424ASNP034	SLC6A3_18kb_7	-14239	TGCTGAGGCTTACACG	GACAGTACCGGGCAT	747	CTTACACGTACACACGT	CATGTGTGGGAGCATA	688	7
0424ASNP017	SLC6A3_18kb_8	-13599	GCTCACATGCACTCAC	TCATGCCACTTAGCTAATAG	687	CATGCACTCACGCTGA	TTCAAGAAAAGCATGCTGTC	662	8
0424ASNP050	SLC6A3_18kb_9	-13145	CCTAAGCAGTACTTTGGAT	CAGGCTTGCTTGTCAC	602	GGTTCTTTACCCAGTG	ACTGGCTGAGTCCCA	542	9
0424ASNP019	SLC6A3_18kb_10	-12848	CAATGTCACAGACGAGAAA	ATTGGACTGCCATCCT	574	CAAAAATATGTGAATGGGTTTATC	ATGACATAGTGCCTCGA	532	10
0424ASNP011	SLC6A3_18kb_11	-12486	TTGGCCACAGTAAGCC	TGGGAAAGGGACTAGC	614	TGAATTCAACAGCCAGAGA	TGGAGGCAGGTTGATC	561	11
0424ASNP004	SLC6A3_18kb_12	-12113	TGTGTACCTGTTCCCA	TAGGGCTCCAATCACA	629	TGCCTTTGCTGTAAAGTAAA	ATGCCCACTTGTGCTT	568	12
0424ASNP043	SLC6A3_18kb_13	-11771	GTTATTGATCCACACTCATC	ATCAGTCATCTGGATTGCA	923	CTATTTCCAGTGCCAG	TGGGTTGCATAGTTTCTGAA	526	13
0424CSNP001	SLC6A3_18kb_13s	-11771	GTTATTGATCCACACTCATC	CTCTGTTCCTTGATAGTATG	510	CTATTTCCAGTGCCAGTTT	GTATGTTGTTTTTCTCCAGC	468	13s
0424ASNP023	SLC6A3_18kb_14	-11398	AAGCTCAATAAGCACCCA	AATTCCAGGGTGGCC	595	AGCAGAAAAAATACAATAAAAACAC	GTCTTTAGTCTCTTTGAAGAT	557	14
0424ASNP051	SLC6A3_18kb_15	-11292	GAGAAAAACAACATACTATCAAG	CTGGGATTACAGGTAC	847	AAGCCAACTTCTCTTCAGAA	ATCATGCCCAGCTAATTTTC	785	15
0424ASNP015	SLC6A3_18kb_16	-10683	AGGCAGAAATAAGAGAATAC	TTAAACAGCATATAGTTAGGTATTT	618	ATGCAGAAATTTGGCATTTGAA	TTTAGTCCAACAAATGTCATTTAG	563	16
0424ASNP036	SLC6A3_18kb_17	-10329	AAAAAAATACACATAGTAAGACCC	TTAGTATGACAATCTTGCCAAATA	678	TCCCATAGAAAACAGAACCA	TAAACTTTCTTAAGCTTCTGTTTG	630	17
0424ASNP028	SLC6A3_18kb_18	-10027	GCTCCTGCCTATAATC	GTCAAGCACATGGTCTATTT	696	AGGTAGATCATTTGAGGTC	AACTGCTTCATGTGCACT	633	18
0424ASNP022	SLC6A3_18kb_19	-9580	ATTGGAAGACACAATGTTTAAAAG	CCAGCTAATTTTCATATTCTTAG	654	CATGTATCTAATCACATAGCT	ATGGCCACACTGGTCT	584	19
0424ASNP014	SLC6A3_18kb_20	-9211	AAGCTACAAGAGTAACTGGA	CAGGGCTGATGCTTCT	589	ATTTGCTGAGGAAGGACAA	TGGGGCAAAGCCCAT	542	20
0424ASNP032	SLC6A3_18kb_21	-8862	CCAGGAAGCAGAAGTT	CGTGTCTTTTAAAAAATATCTGTC	601	AGCTGAGATCGCACCA	ATGTCTCTATTAAACATATTCAGT	555	21
0424ASNP045	SLC6A3_18kb_22	-8510	ATTAGTACAGTGTTATCCAC	AACTGCTCTATGTCTCCTT	615	ACCAACAGGGTTAAATTCAC	AGTTCTATCAGTTTTTGCCG	572	22
0424ASNP003	SLC6A3_18kb_23	-8156	AAGACATAGATGGCAGTG	TCTTTGACCCATTGTTATTTAGA	646	TGCAAACTGTTCAAAATGAAATAA	AGATATGTGATTAGTTTCCAAATAT	610	23
0424ASNP039	SLC6A3_18kb_24	-7759	CATCCAATAATAGCAGAGTG	CCAAATCTGGTGTATTTTGT	628	CACATTCTTTTCAAATGCATGT	CAGCCTGAGGAGATTAA	583	24
0424ASNP049	SLC6A3_18kb_25	-7393	CTCAGAAAGGAATAATGATGAAA	CTGTTTTATGATCTGTTAATCCA	626	AAGAAATCCCATGCGG	ATTTTGATGCTAATACCACACTT	559	25
0424ASNP033	SLC6A3_18kb_26	-7061	AGTTCCTGGTGAGGC	AAATATTTTTCCCAGTCTTGGA	669	AGATGGCCGCCTTCT	GACTGTCTTTTCATTCTCTTAATA	617	26
0424ASNP010	SLC6A3_18kb_27	-6665	AGTGGTGAACTTCAATTGGT	CATTACTTTGGGGTAGGTAA	679	TGCATTCTATGTGTAAATATGCAA	CTGGGTCATTTGGTAGATAT	592	27
0424ASNP044	SLC6A3_18kb_28	-6254	ATTGTTCAAAGATCACGCTC	CTCACTGCAGCCTTTG	759	TCATTAGAGCAGTATAGGAG	TGATAAGCTCGCCTTG	575	28
0424ASNP021	SLC6A3_18kb_29	-5874	ACACAATGGATACTACAAATAACT	CAATATTCCAAGTGTACGAT	602	GGAATTAACTGCCGATG	AGTGACTGATGGGGTC	547	29
0424ASNP048	SLC6A3_18kb_30	-5533	AGAATTGCTTGAACTGAGGA	TATCCGAGACTTGTGCA	656	CTGAGATCGTGCCAC	AAAGTCTAGACAAGCAGAG	564	30
0424ASNP006	SLC6A3_18kb_31	-5151	CTCCAATGTTGTTCTTTTTC	CAGTGAAAGAAAGCTTCC	650	GATTCTTTTGGCTACTCTAG	AGGTTCATCATCTAGCC	582	31
0424ASNP025	SLC6A3_18kb_32	-4779	TTGGTTTTCATCAGATCCCA	CTCAGGGAGCTCTGTT	622	ATGGCCTTGCTAAATTCATTTAT	TATTTGTTATCGGACCCAC	557	32
0424ASNP027	SLC6A3_18kb_33	-4427	TAATCCAGGCCCCAAC	GCATCACAGTCACCTA	595	TCTCCGTTCAATGTCATAAG	ATAGGAGGCACAGATC	536	33
0424ASNP038	SLC6A3_18kb_34	-4088	TTATTCAACTGTTATTTTCTGCG	GAAAGAGAAAATAACACATTTTCAA	601	TACAACATCTCCGTCTG	CCACCTTGGTGAACTT	542	34
0424ASNP013	SLC6A3_18kb_35	-3744	CTGGGCCCTACTCAAA	AGATCCCAGACCTTGT	607	TTTATGAAGAACACAAAACAGG	TCCAGGTTCTGAGAATGAT	563	35
0424ASNP024	SLC6A3_18kb_36	-3279	GCAGTGGCAAGACCAT	TCTCCAAAGCAACCTTG	611	AGATGTCTGTGACTAAAACC	AGTGCTGGATGTTGCG	529	36
0424ASNP002	SLC6A3_18kb_37	-3101	TACTGGTCCCCTCAC	TGAACTGTGCAGGTAGAA	606	TCAGGGTCTTTAAAGTCTGA	TGTGGTTATGAGCTGATC	515	37
0424ASNP042	SLC6A3_18kb_38	-2838	ATCCAGCACTGAGGG	AGAATTGTGACCCAAAGCTA	693	GAGACAGCAGTCAGTG	TACAGGCAGGAAGGTG	597	38
0424ASNP047	SLC6A3_18kb_39	-2393	AGCACCCAAAGCTCCT	ACTAAGGGAGGCTGTTAAAT	640	CCTAATTCATGTGGTTGGAA	GTATATTAAAAATACACAGGCC	572	39
0424ASNP030	SLC6A3_18kb_40	-2097	TGTTGTTTTGTTTCGAGACA	TATCTCCCCACGCTAG	687	ATCCTGTGGCCCATG	GCACTGGTCCCATTC	607	40
0424ASNP041	SLC6A3_18kb_41	-1740	TTTTCCTTGGGAGACTG	TCAGCAGTGAGGGAG	701	AACCCTGCTGCTCTG	TGACTCCGCAGTACC	644	41
0424ASNP007	SLC6A3_18kb_42	-1396	TCTGCAACCCCGAAG	ATTTCTTCCATTCAGCGC	593	TCACCAGACACAGAGT	CTTAGAAGGCACCGAG	506	42
0424CSNP004	SLC6A3_18kb_42a	-1396	TCTGCAACCCCGAAG	TCTCCAGCCATTCCAG	387	TCACCAGACACAGAGT	CTCAGCAGTGAGGGA	337	42a
0424CSNP002	SLC6A3_18kb_42b	-1244	TTGATTCCAACTCAGCG	CAAGGCCCAGGATGT	397	TCACAGCCCTGAGTG	CTTAGAAGGCACCGAG	353	42b
0424ASNP018	SLC6A3_18kb_43	-1087	GGTACTGCGGAGTCA	TCCACGCTCTGACCA	590	TCAGGCACCAAGGGT	ACTCTGCACGCTTCC	540	43
0424ASNP026	SLC6A3_18kb_44	-776	TCGGAGTCCATTCGG	ATGGCTGGGAGCAAG	631	TGGAGCCGGATACCAA	ACGCGGGAACTGTCT	497	44
0424ASNP052	SLC6A3_18kb_45	-667	TGCAGGCGCACTAGAT	TTTGCACGCGAGTCC	733	AAGCGTGCAGAGTCC	AGAGCGTTCCGCGAA	591	45
0424ASNP009	SLC6A3_18kb_46	-387	TCCGAAGATAGCGGGT	TCACAGCCATAGACAC	732	TTGCTCCCAGCCATCT	GTGACTGCACCAGGT	518	46
0424ASNP035	SLC6A3_18kb_47	30	TTCGCGGAACGCTCT	GAGTTTTGGGTCTACACA	642	ACTCGCGTGCAAAGC	GTTAGAAAGCGTCCTTC	585	47
0424ASNP020	SLC6A3_18kb_48	352	TGCAGTCACCGGCTTA	ACTCACACAGGTGCG	633	TATGGCTGTGACTCGG	AAGCAGGTCGCAGGT	566	48
0424ASNP012	SLC6A3_18kb_49	626	GACGCTTTCTAACGGG	AAAATCAGCCACTGTAAAGA	766	AAACTCGCCTCTGAGG	CAACTGCTTCCTCAAAAAGT	687	49
0424ASNP005	SLC6A3_18kb_50	988	AGTGTATGTGCTCGCC	TGATCCTTGCACCTCA	660	GACTGAAACACGCTGC	CTACAGGTGTGCACCA	538	50
0424ASNP031	SLC6A3_18kb_51	1384	GCTGATTTTGCTTATATAAATTTTG	AACAGGAACGCAACAATTCA	781	AAGCCCAGGCTTGGT	AAGTGCCAGCCCTCA	582	51
0424CSNP005	SLC6A3_18kb_51a	1407	TGCTCTTTATTACTGAGTATAAAC	ACAATCTTCTAAGAGCATTCAATA	413	AAGCCCAGGCTTGGT	TTCATGACTGTTCATCTGTA	355	51a
0424CSNP003	SLC6A3_18kb_51b	1590	CAAAAATAACTTAGCCGGTG	AAGTGCCAGCCCTCA	427	ACACCTGTAGTCTCAG	CATGGAGGCCTCAAGA	361	51b
0424ASNP037	SLC6A3_18kb_52	1690	TTGTAATCACAACTGTATTCCAT	ATCTTCTTGCCCCAGG	745	AAAAAGAATACAGATGAACAGTCA	CATTGGGCTCCTTAGC	542	52
BST 5' and BST 3' are the boost primers, 5' and 3' respectively. NST 5' and 3' are the nest primers. B-LEN and N-LEN are the lengths of the boost and nest products.
Part 2: Genotyping primers
Name	coordinate	5' primer	3' primer	LEN (bp)	Method
VNTR-14kb	-14370	AGTGGGGAT	TCCTCTTTGCTTGCTGTGTG	1208	did TA cloning
VNTR-11kb	-10855	CAGCAGAAA	GTCTTTAGTCTCTTTGAAGATGTCAT	588	did TA cloning
pA-10kb	-10330	TGAAGTGGG	TATTCTCTGTCCTTTGTTCTTTC	357	DS sequencing
SSLP	1400	TAGACGCTC	CCCTCCCCACTCCTATCAAA	780	did TA cloning
Int8VNTR	33572	GCACAAATG	AGCAGGAGGGGCTTCCAGGC	280	length poly by electrophresis
3'VNTR	51492	TGCGGTGTA	CTTCCTGGAGGTCACGGCTCAA	480	length poly by electrophresis
